# Supplementary material for: HIV-1 Intasomes Assembled with Excess Integrase C-Terminal Domain Protein Facilitate Structural Studies by Cryo-EM and Reveal the Role of the Integrase C-Terminal Tail in HIV-1 Integration
Source: Viruses. 2024 Jul 20;16(7):1166. doi: 10.3390/v16071166 (PMC11281638; doi:10.3390/v16071166)
Supplement: Supplementary file 1 [file viruses-16-01166-s001.zip]

Archive with 1 entries (1 files):
- viruses-3101545-supplementary.pdf
